# Supplementary material for: Long-term variations of arterial stiffness in patients with obesity and obstructive sleep apnea treated with continuous positive airway pressure
Source: PLoS One. 2020 Aug 5;15(8):e0236667. doi: 10.1371/journal.pone.0236667 (PMC7406029; doi:10.1371/journal.pone.0236667)
Supplement: S1 Data — (CSV) [file pone.0236667.s003.csv]

Age	Sexe	BMI	Hypertension	Stroke	Diabete	Hyperchol	Smoking	SBP	DBP	HBA1C	Fasting_glucose	Insulinemia	HsCRP	FVC_PCTPREDICT	FEV1	FEV1_FVC	VEMS_CVF_70	TLC	PaCO2	PaO2	Epworth	AHI	Mean_Noct_SpO2	Time_under_90	VOP
66.33812457	M	37.03703704	Yes	No	No	No	Yes	120	80	6.1	5.6	37.06	4.3	84	85	78.17	No	97	5.5	9	13	48.5	92	17	9.7
39.52635181	M	45.25451765	No	No	No	No	No	125	85	5.6	6	19.1	4.5	100	100	82.55	No		4.73	9.72	17	28	70		10.4
62.63381246	M	36.29592223	Yes	No	No	Yes	Yes	143	78		5.1	5.85	4.9	84	78	72.2	No	109	4.9	9.8	13	22.4	93	2.4	11.5
63.75906913	F	36.51263743	No	No	No	Yes	No	110	75	6	6.2	6.96	6	107	102	79.76	No	113	5.1	11.1	12	75.2	87	52.3	10.6
54.00136893	F	43.28352591	No	No	No	No	No	138	71	7	8.77	10.47	2.5	124	109	81	No	119	4.77	10.5	13	6.72	90	15.86	16
55.6386037	F	34.48415757	No	No	No	Yes	No	117	45	5.9	5.2	8.53	5.2	114	123	91.41	No	104	5.61	12.22	4	30	94	0	9.1
56.82956879	F	33.15043439	No	No	No	No	No	115	57	5.4				101	112	94.09	No	98	5.18	10.94	14	33.2	94	1.87	9.7
54.49965777	F	43.11111111	No	No	No	No		135	80	5.6	5.3	6.66	17.4	79	83	88	No		4.7	11.4	10	21	91	7	8.6
57.39904175	F	43.40946894	Yes	No	Yes	No	No	145	85	7.8	13.8	3.14	5.4	99	98	83.38	No	101	5.79	9.92	19	48.6	96.3	0.3	11.1
59.03627652	M	31	Yes	No	No	No	Yes	157	103	6	5.6	4.98	6.6						4.7	10.3	9	38.84	91	14.56	14.1
62.74880219	F	31.61579284	Yes	No	No	No	Yes	166	64	5.1	6	3.77	0.8	99	96	81.45	No	105	6	14.7	2	86	95	2	13.3
60.5229295	M	39.79238754	Yes	No	Yes	No	Yes	135	65	7.3	9.1	23.31	3.4	105	105	78.86	No	114	5.17	10.45	12	40.9	91	7.89	9.4
40.01642711	F	35.3795777	Yes	No	No	No	Yes	126	75	5.6	5	6.93	3.4	112	99	75.93	No	111	4.74	11.32	17	77.52	97	0.04	7.9
37.24572211	M	33.26214068	No	No	No	No	Yes	135	100	5.6	5.6	4.41	1	94	94	84.09	No	92	5.02	10.2	10	75.86	92	21.41	9
29.95756331	M	42.2953818	Yes	No	No	No	No	117	80	6.2	5	9.6	8.8	36	33	77	No	58	7.32	8.22	23	19.5	82.5	95.4	8
42.65571526	F	46.20187305	No	No	No	No	No	122	66	5.8	5.3	11.37	28	119	119	85.99	No	121	5.22	10.35	13	22.2	94	1.36	7.3
60.54757016	F	40.1384083	Yes	No	Yes	Yes	Yes	153	62	9.5	8.7	18.59	14	78	71	78	No	86	5.4	9.5	11	76	86	74	10.5
48.15331964	M	43.02771702	Yes	No	No	No		154	92	6.3	5.4	10.05	3.6	76	56	59.94	Yes	103	6.5	9.83	10	49.87	83	94.41	9.2
63.93155373	M	40.46710602	No	No	Yes	Yes	Yes	125	60	9.3	10	164.8	4.4	65	79	95.54	No	89	4.35	9.95	7	94	92	3	9.9
72.65982204	F	37.18226068	Yes	No	Yes	Yes	No	125	90	5.3	6	12.2	9.4	97	87	75	No	94	5.73	8.97	10	26.2	92.7	11.1	10
54.68309377	M	35.80246914	No	No	No	Yes	Yes	150	90	5.5	5.4	10.03	0.8	90	82	71.99	No	97	5.1	11.14	3	18.1	94	1	9.7
54.12183436	M	39.44636678	No	No	No	Yes	Yes	118	78	5.5	5.5	13.5	1.8	112	111	80.02	No	112	4.96	10.45	8	35.35	95	0	7.3
66.88569473	M	35.08302984	No	No	No	No	Yes	126	79	6	5.72			95	96	77.6	No	111	5.51	10.13	16	107	94	3	7.9
46.10266941	F	35.55555556	No	No	No	No		139	85	6.4	5.1	13.16	14.2	86	86	84	No	101	4.98	11.1	12	29	95	0	9.5
53.33607118	M	37.03703704	Yes	No	Yes	Yes	Yes	151	98	7.3	9.5	6.99	1.8	84	76	71.96	No	114	5.3	10.3	16	85.1	87.7	50.7	10
52.8678987	M	37.12551653	Yes	No	No	No	Yes	182	104	5.3	5.6	16.98	3.7	95	95	80.73	No	94	4.7	9.6	9	69	92	10	10.8
55.52361396	F	51.171875	Yes	No	No	Yes	No	146	72	6	5.4	8.69	13.6	109	92	92	No	105	6.36	10.03	3	82	90	32	8.1
58.06707734	M	37.73698829	No	No	No	No	Yes	150	100	5.7	5	6.86	4.6	78	81	81.82	No	97	5.2	10.2	12	100	89	39	8.97
60.29568789	M	32.87197232	No	No	No	No	No	165	98	5.7	6	3.82	2.1	85	87	81	No	105	4.7	10.1	10				12.2
62.00684463	F	48.33432481	Yes	No	No	No	Yes	120	80	5.5	5	7.75	2.9	106	98	77.61	No	129	5.22	9.97	7	27	92	11	9.1
51.20602327	F	33.9100346	Yes	No	No	No		124.3333333	72	5.7	5.4	6.33	7.8	76	76	85.28	No	71	5.01	11.22	12	20.8	95.4	0.2	7.9
64.57768652	F	31.58861341	Yes	No	Yes	No	No	190	68	6.5	5.3	7.27	8.2	83	83	84.33	No		5.33	9.64	16	12.08	95	0.9	13.4
60.63518138	F	53.27783559	Yes	No	No	Yes	No	125	90	6.2	6.2	14.45	12.2	116	116	83.52	No	94	5.42	9.92	15				11.8
68.45722108	F	44.63400119	Yes	Yes	No	No	No	136	66	5.8	5.4	8.69	14.3	102	117	91.39	No	105	5.5	9.73		36	90	36	14.5
58.77891855	F	39.453125	Yes	No	No	Yes	No	140	90	5.7	5.4	11.89	22.4	90	94	88.08	No	86	5.6	11.2	9	36	92	8	10.7
46.62286105	M	40.12345679	Yes	No	No	No	Yes	120	80	5.4	5.9	11.25	2.5	103	93	73.53	No	103	5.78	11.47	9	66.7	96.1	10	8.85
43.93702943	M	35.03345537	Yes	No	No	No	Yes	131	89	5.9	6.1	5.79	2.6	104	106	83.75	No	104	5.18	9.78	4	78	85	67	9.6
53.36618754	F	37.890625	Yes	No	No	No	No	159	86	5	4.7	12.17	17.6	106	107	86.37	No	113	5.06	11.14	6	28.46	94	3.99	10.4
42.87474333	M	47.36842105	No	No	No	No	Yes	132	81	7.56	8.02			80	82	82.65	No	93	6.7	9.17	10	56.8	83.7	78.5	8.4
42.20670773	F	40.4040404	Yes	No	No	No		108.3333333	51.66666667	5.6				117	112	82.1	No	122	5.21	11.03	24	30.4	94	1.66	7.5
50.12183436	M	35.1800554	No	No	No	No	No	123	79	5.2	5.9	7.43	1.8	91	92	80.33	No	111	5.58	9.73	4	96	87	67	7.8
32.68172485	F	50.71199643	No	No	No	No	Yes	147	85	6.9				99	98	86.31	No	99	5.27	12.42	11	23	93	1	8.2
58.03422314	F	36.05191476	No	Yes	No	No	Yes	122	55	6.5	5			97	90	78.14	No	127	5.58	9.28	21	74	89	50	8.6
50.03148528	M	30.92447917	Yes	No	No	Yes	No	136	77		6.1	6.26	0.9	109	113	82.28	No	117	5.5	10.8	3	23.3	94	1	10.8
54.70499658	F	31.64036818	No	No	No	No	Yes	111	84	5.1	5.7	15.85	2.1	114	86	63.35	Yes	143	4.27	11.87	17	0.9	92.1	5.5	8.1
54.31895962	F	60.15625	No	No	Yes	Yes	No	150	100	5.8	6.9	7.61	2.8	65	61	79	No	96	5.09	12.82	16	29	92	17	8.1
55.87405886	F	38.93480257	No	No	No	Yes	Yes	127	84	5.1	4.9	8.66	3.7	72	66	77.91	No	112	5.92	10.13	9	9.4	95.1	0	9
40.73921971	F	46.46691235	Yes	No	No	No	Yes	118	73	5.8	5	6.45	13.3						5.3	12.1	18	39	89	43	7
44.43531828	M	54.33383854	Yes	No	No	No	Yes	139	64	6.2	5.1	15.34	8.2	104	113	87.57	No	102	5.4	11.62	9	111.53	85	58.37	9.2
64.69815195	F	45.54179683	Yes	No	Yes	Yes	No			8.7	6.4	315.3	10.9	96	91	78.98	No	101	5.33	11.6	7	26.8	93.4	8.5	9.5
58.7816564	F	41.53330285	Yes	No	No	Yes	Yes	130	80	5.6	5.4	4.64	3.9	103	83	68.26	Yes	133	5.3	9.1	9	34	91	16	8.6
56.36960986	M	37	No	No	Yes	No	Yes	130	80	7.3	6.2	5.4	0.4	76	81	84	No	95	5.64	9.29	19	79	90	43	13.9
63.1156742	M	36.47985537	Yes	No	No	No	Yes	122	71	6.1	5.7	11.49	1.9	100	93	72.75	No	119	4.6	11.21	4	21.1	91.2	13.8	9.1
63.82477755	M	39.05817175	Yes	No	No	Yes	Yes	132	73	5.9	6.1	14.53	9.5	93	96	80.55	No	90	5.71	9.49	12	34.55	92	7.93	10.2
66.82546201	M	40.08332281	Yes	No	No	No	Yes	123	65	5.5	7.2	16.55	31.5	96	89	71.64	No		5.39	9.67	7	55.4	89.9	24.5	11.8
43.96167009	M	38.06228374	Yes	Yes	No	No	Yes	139	88	5.3	5.6	8.3	3.8	99	87	72.56	No	120	4.84	10.68	23	1	94	0	9.5
36.46269678	M	44.55061984	No	No	No	No	No	110	67	5.5		14.19	5.2	108	108	82.8	No	110	4.83	8.9	7	78	88	46	8.3
58.65845311	M	40.5624662	Yes	No	Yes	No	Yes	125	85	6.1	5.9	12.7	4.1	67	73	85.78	No	80	5.26	8.1	12	105	87	55	11.2
60.07939767	M	36.11111111	Yes	No	Yes	No	No	132	82	6.4	7.4	11.89	1.7	93	91	76.88	No	102	5.71	9.07	7	20.8	91.8	24.7	10.2
53.93566051	F	33.79247016	Yes	No	Yes	No	No	137	74	11	14.5	5.89	10.2	99	80	68.52	Yes	117	5.21	11.5	17	35.32	90	15.26	13.1
53.21560575	M	40.4040404	No	No	No	No	No	135	73	5.2	5.4	8.64	4.4	107	108	82.34	No	102	5.14	10.28	4	54.65	91	12.57	10.1
31.74264203	M	45.36217158	Yes	No	No	No	No	138	75	5.6	6.2	34.57	5.2	83	86	88.23	No	100	5.27	10.69	16	157	88.881	76	9.8
59.24161533	F	35.33859303	No	No	No	No	No	132	81	5.7	5.4	3.06	2.8	89	84	78.84	No	120	5.86	9.36	20	16	90	29	8.2
63.84120465	M	48.85215794	Yes	No	No	Yes	Yes	135	90	6.2	6.8	56.8	8.9	64	59	72.72	No	84	6.42	8.6	11	101	82	94	9.85
43.97535934	F	35.546875	No	No	No	Yes	Yes	144	82					113	57	43	Yes		4.89	8.88	12	39	88	66	8.7
58.98973306	M	33.15988165	No	No	No	No	Yes			6.9	7.71								5.3	9.23	12	30	92	7	12
62.770705	M	37.75602259	Yes	No	No	Yes	Yes	138	90	5.3	5.2	3.22	2	91	74	64.48	Yes	116	5.7	11.3	18	52	93.9	1.4	9.7
61.96851472	M	32	Yes	No	No	Yes	Yes	110	65	5.6	4.7	9.89	1.5	100	86	67.52	Yes	117	5.5	8.88	22	65	87	60	12.6
43.86858316	M	41.91434233	No	No	No	No	Yes	138	75	5.4	5.9	8.12	1.2	113	103	75.5	No	101	4.64	11.46	19	62	93	4	8.2
55.82477755	F	31.24499279	No	No	No	Yes	Yes	118	64	5.3	5.3	4.72	1.2	100	101	84.85	No	115	5.39	13.05	15	13.9	97	0.84	6.3
62.23956194	M	40.234375	Yes	No	Yes	Yes	Yes	118	70	5.8		9.19	0.9	127	116	72.4	No	92	5.61	10.34	8	36.28	92	3.65	10.5
63.64134155	F	41.52249135	Yes	No	Yes	No	No	131	65	6.9	6.2	2.9	2.2	119	120	86	No	102	6.72	8.63	6	2.4	91.2	8.1	9.7
