# Supplementary material for: Long-term variations of arterial stiffness in patients with obesity and obstructive sleep apnea treated with continuous positive airway pressure
Source: PLoS One. 2020 Aug 5;15(8):e0236667. doi: 10.1371/journal.pone.0236667 (PMC7406029; doi:10.1371/journal.pone.0236667)
Supplement: S2 Data — (CSV) [file pone.0236667.s004.csv]

IMC	pCO2	pO2	PAS	PAD	CRPus	HBA1C	Glycemie	Insulinemie	visite01	id
37.037037037	5.5	9	120	80	4.3	6.1	5.6	37.06	0	3
45.254517649	4.73	9.72	125	85	4.5	5.6	6	19.1	0	12
36.295922232	4.9	9.8	143	78	4.9		5.1	5.85	0	27
36.51263743	5.1	11.1	110	75	6	6	6.2	6.96	0	30
43.283525914	4.77	10.5	138	71	2.5	7	8.77	10.47	0	39
34.484157572	5.61	12.22	117	45	5.2	5.9	5.2	8.53	0	45
33.150434385	5.18	10.94	115	57		5.4			0	57
43.111111111	4.7	11.4	135	80	17.4	5.6	5.3	6.66	0	81
43.409468944	5.79	9.92	145	85	5.4	7.8	13.8	3.14	0	87
31	4.7	10.3	157	103	6.6	6	5.6	4.98	0	93
31.615792841	6	14.7	166	64	0.8	5.1	6	3.77	0	96
39.792387543	5.17	10.45	135	65	3.4	7.3	9.1	23.31	0	102
35.379577703	4.74	11.32	126	75	3.4	5.6	5	6.93	0	108
33.262140681	5.02	10.2	135	100	1	5.6	5.6	4.41	0	114
42.295381802	7.32	8.22	117	80	8.8	6.2	5	9.6	0	126
46.201873049	5.22	10.35	122	66	28	5.8	5.3	11.37	0	141
40.138408304	5.4	9.5	153	62	14	9.5	8.7	18.59	0	150
43.027717021	6.5	9.83	154	92	3.6	6.3	5.4	10.05	0	156
40.467106024	4.35	9.95	125	60	4.4	9.3	10	164.8	0	168
37.182260681	5.73	8.97	125	90	9.4	5.3	6	12.2	0	171
35.802469136	5.1	11.14	150	90	0.8	5.5	5.4	10.03	0	174
39.446366782	4.96	10.45	118	78	1.8	5.5	5.5	13.5	0	177
35.083029837	5.51	10.13	126	79		6	5.72		0	186
35.555555556	4.98	11.1	139	85	14.2	6.4	5.1	13.16	0	189
37.037037037	5.3	10.3	151	98	1.8	7.3	9.5	6.99	0	198
37.125516529	4.7	9.6	182	104	3.7	5.3	5.6	16.98	0	204
51.171875	6.36	10.03	146	72	13.6	6	5.4	8.69	0	240
37.736988286	5.2	10.2	150	100	4.6	5.7	5	6.86	0	243
32.871972318	4.7	10.1	165	98	2.1	5.7	6	3.82	0	246
48.334324807	5.22	9.97	120	80	2.9	5.5	5	7.75	0	252
33.910034602	5.01	11.22	124.33333333	72	7.8	5.7	5.4	6.33	0	255
31.588613407	5.33	9.64	190	68	8.2	6.5	5.3	7.27	0	261
53.277835588	5.42	9.92	125	90	12.2	6.2	6.2	14.45	0	336
44.63400119	5.5	9.73	136	66	14.3	5.8	5.4	8.69	0	342
39.453125	5.6	11.2	140	90	22.4	5.7	5.4	11.89	0	348
40.12345679	5.78	11.47	120	80	2.5	5.4	5.9	11.25	0	366
35.033455372	5.18	9.78	131	89	2.6	5.9	6.1	5.79	0	810
37.890625	5.06	11.14	159	86	17.6	5	4.7	12.17	0	813
47.368421053	6.7	9.17	132	81		7.56	8.02		0	819
40.404040404	5.21	11.03	108.33333333	51.666666667		5.6			0	822
35.180055402	5.58	9.73	123	79	1.8	5.2	5.9	7.43	0	825
50.71199643	5.27	12.42	147	85		6.9			0	1338
36.051914757	5.58	9.28	122	55		6.5	5		0	1341
30.924479167	5.5	10.8	136	77	0.9		6.1	6.26	0	1344
31.640368179	4.27	11.87	111	84	2.1	5.1	5.7	15.85	0	1392
60.15625	5.09	12.82	150	100	2.8	5.8	6.9	7.61	0	1398
38.934802571	5.92	10.13	127	84	3.7	5.1	4.9	8.66	0	105
46.466912354	5.3	12.1	118	73	13.3	5.8	5	6.45	0	117
54.333838543	5.4	11.62	139	64	8.2	6.2	5.1	15.34	0	168
45.541796831	5.33	11.6			10.9	8.7	6.4	315.3	0	177
41.53330285	5.3	9.1	130	80	3.9	5.6	5.4	4.64	0	192
37	5.64	9.29	130	80	0.4	7.3	6.2	5.4	0	204
36.479855372	4.6	11.21	122	71	1.9	6.1	5.7	11.49	0	222
39.058171745	5.71	9.49	132	73	9.5	5.9	6.1	14.53	0	69
40.083322813	5.39	9.67	123	65	31.5	5.5	7.2	16.55	0	75
38.062283737	4.84	10.68	139	88	3.8	5.3	5.6	8.3	0	84
44.550619835	4.83	8.9	110	67	5.2	5.5		14.19	0	90
40.562466198	5.26	8.1	125	85	4.1	6.1	5.9	12.7	0	102
36.111111111	5.71	9.07	132	82	1.7	6.4	7.4	11.89	0	108
33.792470156	5.21	11.5	137	74	10.2	11	14.5	5.89	0	114
40.404040404	5.14	10.28	135	73	4.4	5.2	5.4	8.64	0	135
45.362171578	5.27	10.69	138	75	5.2	5.6	6.2	34.57	0	159
35.338593031	5.86	9.36	132	81	2.8	5.7	5.4	3.06	0	162
48.852157943	6.42	8.6	135	90	8.9	6.2	6.8	56.8	0	171
35.546875	4.89	8.88	144	82					0	183
33.159881645	5.3	9.23				6.9	7.71		0	198
37.756022587	5.7	11.3	138	90	2	5.3	5.2	3.22	0	213
32	5.5	8.88	110	65	1.5	5.6	4.7	9.89	0	222
41.914342326	4.64	11.46	138	75	1.2	5.4	5.9	8.12	0	225
31.24499279	5.39	13.05	118	64	1.2	5.3	5.3	4.72	0	243
40.234375	5.61	10.34	118	70	0.9	5.8		9.19	0	252
41.522491349	6.72	8.63	131	65	2.2	6.9	6.2	2.9	0	255
34.4	4.94	10.4	137	77	1.2	6.1	7.1	21.4	1	3
48.9	4.65	11.7	135	81	5.9	9.8	15	13.9	1	12
38.3	3.98	10.4	141	84	1.9	5.9	5.1	4.7	1	27
36.1	4.86	11.5	105	59	2.2	6.2	5.6	9.5	1	30
40	5.07	10.1	124	71	1.6	6	6.9	14.6	1	39
36.1	4.66	12.9	121	59	6.4	5.8	5.5	12.3	1	45
30.8	4.89	11	121	57	1.1	5.7	4.8	7.5	1	57
41.3	4.8	11.2	117	62	19.7	5.8	5.1	6	1	81
39.9			134	83	4.2	7	12.5	12.2	1	87
34.2	4.25	9.86	121	79	7.2	6.1	5.4	4.1	1	93
32.7	5.38	12.3	138	64	1.2	5.2	6.1	14	1	96
39.1	4.51	12.8	132	68	3.5	7	8.9	15.3	1	102
40.2	4.61	11.6	136	80	5.1	5.8	5.6	17.4	1	108
31.7	4.32	11.9	129	81	1.9	5.8	5.6	7.6	1	114
44.7	6.05	8.34	147	84	10.5	9.1	15.9	32.4	1	126
45.7	4.46	12.2	119	69					1	141
40	4.83	9.64	153	68	5.7	8.5	8.6	76.4	1	150
47.3	4.55	8.85	129	80	5	6.5	6.7	9.3	1	156
37.9	4.37	10.3	135	64	3.7	9.3	5.3	65.4	1	168
31.4	5.27	11	137	77	5.2	5.1	4.1	16.2	1	171
34.2	4.8	10.4	140	81	1.5	11.5	17.4	7.9	1	174
38.6	4.33	10.7	128	78	1	6.4	5.9	12.7	1	177
36	4.56	10.1	138	79	4.6	6.1	5.8	10.1	1	186
40.8	4.75	11.9	100	59					1	189
35	4.96	9.45	141	88	1.9	7.8	11.8	9.7	1	198
39.3	4.53	10	141	85	4.5	5.9	6.5	13.3	1	204
39.8	5.86	12.4	148	77	4.3	5.5	4.5	2.3	1	240
31.1	4.88	11.8	128	83	8.3	5.7	6.2	9.6	1	243
32.6	4.26	11.2	133	83	1.1	6.1	5.6	4.3	1	246
52.8	4.67	12.4	122	60	3.2	5.7	5	9.8	1	252
33.2	5.41	11.8	115	72	5.8	5.7	6.8	10.8	1	255
29.7	5.55	11	131	63	4.1	5.8	7.1	14.5	1	261
47.8	5.2	11.4	136	64	7.3	6.1	6	12.7	1	336
43.8	5.07	10.4	146	90	16	5.7	5.1	11.9	1	342
30.4	5.22	12	135	74					1	348
36.4	5.55	10.9	147	90	1.8	5.3	6.1	8	1	366
38.1	4.51	12.1	143	90	4.6	5.8	6.3	1.4	1	810
39.1	5.05	10.2	137	73	13.7	5	4.9	16.8	1	813
47.6	4.92	10.5	124	76	5.3	7.2	7.8	8.7	1	819
50.6			126	58	18.3	6.1	5.9	23.5	1	822
41.4	4.73	9.12	123	81	2.9	5.1	5.8	16.7	1	825
43			179	85	1.7	6.3	4.7	10.6	1	1338
39.2	4.52	12.3	124	61	14.7	6	5.2	11.3	1	1341
38.2	4.73	10.2	132	73	6.8	6.8	9.3	17.2	1	1344
36.3	4.44	12.2	119	78	1.6	5.3	4.9	13.8	1	1392
59.2	4.53	12	203	80	4.3	10.3	10.7	7.8	1	1398
39.6	5.51	11.4	141	71	2.4	5.7	5.9	26.3	1	105
47.6	4.86	11.6	135	74	27.8	6.2	6.4	28.8	1	117
53.1	5.47	11.3	124	68	5.5	5.4	4.7	33.8	1	168
41.6	4.16	12.1	138	75	1.5	6.9	7.2	8.1	1	177
40.5	4.6	9.5	120	73	1.5	4.7	6.2	8.3	1	192
31.7	4.93	10.8	127	70	0.7	6.5	7.2	5.8	1	204
36.3	4.57	12.2	130	69	1.4	6	6.2	13.3	1	222
38.5	5.37	10.4	131	75	6.7	5.9	6.5	16.7	1	69
36.8	5.4	11.1	133	65	4.1	5.6	5.9	13.6	1	75
43.2	5.14	9.93	137	74	2.5	6.1	6.4	12.4	1	84
29	5.01	12.1	108	70	0.8	4.8	4.3	6.2	1	90
37.3	4.83	9.75	142	85	3.9	5.8	5.5	32.5	1	102
35.4	4.9	11.3	120	79	1.1	5.9	6.7	38.4	1	108
29.4	5.14	12.4	108	50	4.9	10.9	18.8	16.8	1	114
40.6	4.76	11.6	113	71	16.7	5.4	5.1	6.2	1	135
45.7	5.34	11.4	118	58	4.4	5.7	6.3	13.6	1	159
35.1	5.82	8.92	135	81	7.6	5.5	5.1	5.2	1	162
48.4	4.74	10.2	137	73	5.4	7.9	13.1	40	1	171
42.1	5.11	8.19	139	72	4.8	7.3	5.8	8.1	1	183
30.6	4.93	9.5	122	76	0.9	6.9	7.1	4.5	1	198
43.4	5.22	9.8	135	89	2	5.4	5.7	24.9	1	213
32	5.38	8.35	187	96	6.2	6.2	6.1	8.4	1	222
37.1	5.16	11	131	64	0.6	5.5	4.7	4.1	1	225
30.6	5.32	9.78	117	68	2.2	5.6	7	4.7	1	243
35.9	5.06	10.5	124	77	2.3	5.8	6.7	12.4	1	252
33.2	5.03	11.8	119	59	0.9	6.8	6.5	0.7	1	255
