# Supplementary material for: Long-term variations of arterial stiffness in patients with obesity and obstructive sleep apnea treated with continuous positive airway pressure
Source: PLoS One. 2020 Aug 5;15(8):e0236667. doi: 10.1371/journal.pone.0236667 (PMC7406029; doi:10.1371/journal.pone.0236667)
Supplement: S3 Data — (CSV) [file pone.0236667.s005.csv]

Follow_up	PWV	Patient_adherence_CPAP	Hour_CPAP_adherence	PWV_increase
8.3	10	0	0	-0.3
8	10.56	0	0	-0.16
8.3	11.16	1	7.48	0.34
8.4	8.56	1	7	2.04
7.1	12.46	0	1.86	3.54
5.7	8.6	1	6.4	0.5
5.4	10.56	1	6.02	-0.86
7.2	13.5	1	10.42	-4.9
7.5	14.33	0	2.72	-3.23
7.3	14.8	1	6.1	-0.7
7.1	14.7	1	7.64	-1.4
6	13.83	1	6.1	-4.43
5.1	9.73	1	7.32	-1.83
5.5	8.8	1	5.36	0.2
9.2	9.73	1	8.76	-1.73
5.5	7.43	1	6.44	-0.13
7.7	12.83	0	2.34	-2.33
7.4	9.27	1	8.3	-0.07
8.5	11.17	1	6.36	-1.27
8.5	10.37	0		-0.37
8.5	10.5	1	7.36	-0.8
8.5	8.97	0		-1.67
5.1	9.9	1	6.42	-2
5.2	8.3	0	0.06	1.2
7.5	12.4	1	9	-2.4
7.9	10.33	1	6.56	0.47
7.6	10.9	1	5.78	-2.8
8.5	9.67	1	7.38	-0.7
7.7	14.63	1	6.11	-2.43
8.6	11.8	1	7.64	-2.7
4.8	9.3	1	7.6	-1.4
6.4	10.8	0		2.6
6.2	10.3	1	5.6	1.5
5.8	16.6	0		-2.1
8.5	10.3	0		0.4
8.6	9	1	7.06	-0.15
7.7	8.9	0	3.05	0.7
7.8	10.1	1	10.3	0.3
4.7	7.9	1	6.48	0.5
5.8	9.5	1	5.12	-2
5.8	10.05	1	4.74	-2.25
5.9	10.15	0		-1.95
5.6	10.5	1	8.74	-1.9
7.9	12.9	0		-2.1
7.5	10.3	0		-2.2
9	10.2	0		-2.1
7.4	9.65	0	1.78	-0.65
8.1	10.96	1	7.58	-3.96
4.5	14.3	1	4.28	-5.1
7.6	16.6	1	8.8	-7.1
8	14.73	0	0	-6.13
8.2	13.93	1	7.12	-0.03
5.1	9.5	1	7.78	-0.4
6.2	11.4	1	6.52	-1.2
5.9	12.3	1		-0.5
7.5	11.1	1	7.6	-1.6
5.4	8.73	1	5.78	-0.43
8.2	16	1	7.08	-4.8
6.2	12.83	1	4.56	-2.63
4.9	20.33	1	5.28	-7.23
6.3	10.3	1	7.34	-0.2
5.5	12.6	1	7.52	-2.8
5.6	7.13	1	5.1	1.07
8.3	10.7	1	9.38	-0.85
8.3	12.15	1	6	-3.45
8.3	15.3	0	0	-3.3
8.1	11.9	1	4.62	-2.2
8.3	19.96	1	5.68	-7.36
7	9.3	1	7.42	-1.1
7.3	8.03	0	0	-1.73
6.9	9.03	1	9.3	1.47
8.5	9.63	1	6.92	0.07
